# Supplementary material for: Exosome-Based Molecular Transfer Activity of Macrophage-Like Cells Involves Viability of Oral Carcinoma Cells: Size Exclusion Chromatography and Concentration Filter Method
Source: Cells. 2021 May 27;10(6):1328. doi: 10.3390/cells10061328 (PMC8228134; doi:10.3390/cells10061328)
Supplement: Supplementary file 1 [file cells-10-01328-s001.zip]

Archive with 1 entries (1 files):
- cells-1208085-supplementary.pdf
